# Supplementary material for: Comparative genomic analysis of Flavobacteriaceae: insights into carbohydrate metabolism, gliding motility and secondary metabolite biosynthesis
Source: BMC Genomics. 2020 Aug 20;21:569. doi: 10.1186/s12864-020-06971-7 (PMC7440613; doi:10.1186/s12864-020-06971-7)
Supplement: Supplementary file 3 — Additional file 3: List of proteins involved in gliding motility and type 9 secretion in F. johnsoniae UW101 and P. gingivalis W83 used in the comparative genomics analysis. [file 12864_2020_6971_MOESM3_ESM.xlsx]

## Sheet: Gld_T9SS_aa_sequences
aProtein names in F.j. or P.g.	Gene Symbol	bLocus F.j.	cLocus P.g.	IMG Product Name	Amino Acid Sequences (IMG)	Essential for F.j. gliding1,2,3,4,5
GldA	gldA	Fjoh_1516	-	protein involved in gliding motility GldA	>644740923 YP_001193867 protein involved in gliding motility GldA [Flavobacterium johnsoniae UW101: NC_009441] MSIEVNSISKSYGEQKALNEISFKIEKGEIVGFLGPNGAGKSTLMKILTT YLLADSGSALVNGHDVMTNAKAVQQSIGYLPEHNPLYLDLYVREYLAFNA DVYKVPKSRIEEVIQLTGLTPESHKKISQLSKGYRQRVGLANALLHNPDV LILDEPTTGLDPNQLMEIRNVIKNIGKDKTIFLSTHIMQEVEAICDRVII IDKGQIVADNKLDHLVAADKEQVIEVEFDYQIEEQLLAKLENIASYKNTH DMTWELTFITDKDMRPAIFDFANENGLKTLQLN…	Important
GldF	gldF	Fjoh_2722	-	protein involved in gliding motility GldF	>644742145 YP_001195063 protein involved in gliding motility GldF [Flavobacterium johnsoniae UW101: NC_009441] MKSIILREIKSFFGSPIGYLVIAIFLISNGLFLWVFEGDYNILNTGYADL TPFFTLTPWILIFLIPAVTMRSFSDERKQGTLELLLTKPLSIWQIVNGKF LGSFFLIILAIIPTFIYVKVISSLGSPEGNIDMGSTIGSYFGLLFLIASY SAIGIFTSTLSENQIVAFIIAVFICFLFYFGFEGLASLVPGQSNIISAFG MQDHFKSMSRGVIDTRDVIYFLSISVLFLSFTVYQLKSFKA	Important
GldG	gldG	Fjoh_2721	-	protein involved in gliding motility GldG	>644742144 YP_001195062 protein involved in gliding motility GldG [Flavobacterium johnsoniae UW101: NC_009441] MKASNKLNLKTLGITIFILIVLNVLGSLFFHRFDLTKDKRYTLSETSLKI VKQVKNPLSIKIYMQGELPADFRRLQQETKQLLEEFQAYNNNIVFEFVNP MENENESMEMVKSLYQKGLTPVNITVDDKGKQSQAMVFPWAIAVYNNKEV NIPLLKNIMGASTTQKVIGSIQHLEYSIADAINKITKDRQKKVAIIKGNG ELSEIHIGKLLRQIKESYYIGPFTLDSVAKDPNGTLDALKKYDLAIISKP TETFSDEEKQVLDQFIMNGGKTLWLIDQVDADM…	Important
GldB	gldB	Fjoh_1793	-	protein involved in gliding motility GldB	>644741206 YP_001194144 protein involved in gliding motility GldB [Flavobacterium johnsoniae UW101: NC_009441] MKMYRFVVVLCLFFLSCDQKTKVEKEVEEIPVDIKVERFDKVFFETKPED LAKVKKQYPFFFPEGNDDNVWLQKMKEPIWREVYDEVQKKYANFEPVREE FNELFKHVKYYFPKTKTPKVITVIGEMDYNAKAIYADSLVIVALELYLGR EHKFYEFPNYLKYNFEERQIMPDVVSSFTYRNIPSYPDKNLISQMIFEGK QLYAKDLLLPQYTDAEKIGYKPEQIKWCEENESYMWRYFLENEMLYSLDP KLTTRFIVPAPFSKFYLEIDNDSPGRVGAWIGW…	Important
GldD	gldD	Fjoh_1540	-	protein involved in gliding motility GldD	>644740947 YP_001193891 protein involved in gliding motility GldD [Flavobacterium johnsoniae UW101: NC_009441] MLKKILSVTAILLTLTVVSCKDDVLPKPAGFLRLDYPEAKYVNFENNCPF VFQMNEDAVIKGEKDCGFAITYPKMKATIYLTYKPVNGNIEKLLKDAQKL TYEHVIKADDILEQPYINPEKKVYGMFYQVDGNAATNSQFYVTDSTKHFI AGSVYFYAKPNFDSIMPAASYIKNDMQRIMETLKWK	Important
GldH	gldH	Fjoh_0890	-	protein involved in gliding motility GldH	>644740290 YP_001193243 protein involved in gliding motility GldH [Flavobacterium johnsoniae UW101: NC_009441] MRIKNSGILLLAAILLFSCDKKRVFDEYKSVGSAWHKDSVVTFDLPVLDS TKKYNLFVNLRDNNNYPFNNLFLIVAIETPSGFTKVDTLEYQMANPDGTL MGNGFTDIKESKLYYKEDVKFKGKYKVHIKQAVRESGKIPGVEALEGITD VGFRIEQKD	Important
GldI	gldI	Fjoh_2369	-	protein involved in gliding motility GldI	>644741797 YP_001194715 protein involved in gliding motility GldI [Flavobacterium johnsoniae UW101: NC_009441] MNYLKISIYSLLFAVLLAGCKHHEEARRPISRASGTFMKKSADRNKKLVA SEEDVIKKIIKSNPKVKYYATKKGYWFSYDEKNNTETTAPRKGDIAYFNL EVKDIEGKVIYSEADLGPQTYYVDKQDIMMGLRDGIKYMKKNETVTFLFP SHMAYGYHGDNKKIGPNQSLICTVTLRNFVPDPAQSSVAAPAAQTKPAAA KPAVSKPAAQTKKDTLNP	Important
GldJ	gldJ	Fjoh_1557	-	protein involved in gliding motility GldJ	>644740964 YP_001193908 protein involved in gliding motility GldJ [Flavobacterium johnsoniae UW101: NC_009441] MSMKVNKIVVLQLMMSMVLMLGTASCSKKSSSSHASRATGWDVDSQNGTA ARNAGKKQQAGPGLVFVEGGTFTMGKVQDDVMHDWNNTPTQQHVQSFYMD ETEVTNGMYLEYLEWLKKVFPPTEENYKNIYEGASPDTLVWRNRLGYNET MTNNYLRHPSYANYPVVGVNWIQAVEFSKWRTDRVNEAVLEKNGYLKKGA KTNDVTAESLFNTEAYVASPSTTYGGNEELVLKKNPNGRRPKAGKDGVVP EEKNVYAQRSSGIILPEYRLPTEAEWEYAAAAD…	Important
GldK	gldK	Fjoh_1853	PG0288	protein involved in gliding motility GldK	>644741267 YP_001194204 protein involved in gliding motility GldK [Flavobacterium johnsoniae UW101: NC_009441] MKKFIAFAAMLTLVIGCGKSGDKGELVGVTGGKWHPEKPYGMTLVPGGSF IMGKSDGDLANVEDAPTRTVTVRSFYMDETEITNSEYRQFVEWVKDSTMR VRLAILADETGQKSTGDKGKKGGSIADYAFNDSEPDKMTAYDKYMYDNYY SVGTKDDPYAGRKLNKKVKLIRDTKAYPDEYYAEVMDSMYLPIEESYNGL RTIDVNKLKFRYSWMDIQAAAKAKVGKRKDFVKTEQVNVYPDTTVWIKDF AYSYNEPMHNDYFWHKAYGDYPVVGVTWKQAKA…	Essential
GldL	gldL	Fjoh_1854	PG0289	protein involved in gliding motility GldL	>644741268 YP_001194205 protein involved in gliding motility GldL [Flavobacterium johnsoniae UW101: NC_009441] MALLSKKVMNFAYGMGAAVVIVGALFKITHFEIGPLTGTVMLSIGLLTEA LIFALSAFEPVEDELDWTLVYPELANGQARKKEAKAETATDAQGLLSQKL DAMLKEAKVDGELMASLGNSIKNFEGAAKAISPTVDSIAGQKKYAEEMSM AAAQMESLNSLYKVQLESASRNAQANSEIAENAAKLKEQMASMTANIASL NSVYGGMLSAMSNKG	Essential
GldM	gldM	Fjoh_1855	PG0290	protein involved in gliding motility GldM	>644741269 YP_001194206 protein involved in gliding motility GldM [Flavobacterium johnsoniae UW101: NC_009441] MAGGKLTPRQKMINLMYLVFIAMLAMNVSKEVISAFGLMNEKFEAANTSS VTTNESLLTSLDQKAAEAKGEFAKAAETAHKVQAASKEFYDYIGTLKTQA VKGFEVDKETGKMPYEAMDRGDNIDDWFTGDGYTKKGNEIIAKIEKYKSD IKAALGTDKKYAGIISEVEKKFDVSDVKNKEGIKEKYLAYHFKGFPAIAS AAKLSAWQNDVKKTEADVYNSALGKAAVAAASYSNYQAIVVLDKNAYFQG EKVTGKVVLGRYDENTKPTSFQGPGQIVNGQAV…	Essential
GldN	gldN	Fjoh_1856	PG0291	protein involved in gliding motility GldN	>644741270 YP_001194207 protein involved in gliding motility GldN [Flavobacterium johnsoniae UW101: NC_009441] MKVRNFLIAIVSIAGGFASNAQSNLLNAKTPAQIGLKTPAQLISDNDKPL AYGYVDDRDILMGKTTWEIIDLNEKINFPMYFPVDTANIGSDRRSLYDVL TKAITKGKITEVYADSYFNTKKSMKDIQGALSRIDTTDAGRELINQYPDD YKSRVVKKKVVTGSGKKKVVTYVDETVGPTRTVPAEYILKQDLTSADVTQ YKIKGYWYFDKRQSELKYRLLGLCPVTPDVYTMNSDEKDYIELFWIFFPN AREVLHEAKAFNDNNSALPISFDQILNSRRFNA…	Essential
SprA	sprA	Fjoh_1653	PG0809	protein involved in gliding motility SprA	>644741062 YP_001194004 protein involved in gliding motility SprA [Flavobacterium johnsoniae UW101: NC_009441] MRKICIFLLVLFCGNVLRSQVKPAVQDTTKTQFSVGKMELENPPSILSAY KYDPITDRYIYTTSVDGFSIDYPLVLTPKEYEDLLLKESRRDYFRKKMDA IDGKKTGAEAAKKDLLPRYYINSSLFESIFGSNTIDVKPTGSVEMDLGVR YTKQDNPAFSPRNRSSLTFDFDQRISMSLMGKIGTRLEVNANYDTQSTFA FQNLFKLAYTPSEDDIIQKVEVGNVSMPLNSTLIRGAQSLFGVKTQLQFG RTTITGVFSEQKSQTKSVVAENGGTVQNFDLYA…	Important
SprE	sprE	Fjoh_1051	PG1947	protein involved in gliding motility SprE	>644740451 YP_001193403 protein involved in gliding motility SprE [Flavobacterium johnsoniae UW101: NC_009441] MIACSTKNNTFVNRNSHALSTKYNILYNGGLGLEKGLQAIKANDQDNFWK MLPIEKMQFDENFSEGEKTKNPDFEKAETKATKAIQKHSMNIGGRERNYQ IDEAYLMLGKARYYDQRFIPALEAFNYILYKYPNSSNIYTAKIWREKTNM RLGNDAIVVKNINQLLKKTDLNKQTFSDANALLAEAFLNLEERDSAVAKL RIAEQFSRINEDRARYKFILGQMYQEVGNKDSATYYYDGVIHMNRKADRK YMMHAYAKKAQMYDYEKGNDTIFLKTYNKLVAD…	Important
SprF	sprF	Fjoh_0978	PG0287	hypothetical protein	>644740377 YP_001193330 hypothetical protein [Flavobacterium johnsoniae UW101: NC_009441] MMLSKKIITMKKFILSLVLMAVTTSYSQELNLPVFTQYLADNPFVLSPAY AGIGDNLRIRANGLTQWVGIKDAPQNQSLYADFRILDRSGVGISMYNDKN GYTKQTGAKVSFAHHLILDYYGEQYLSFGLSYNFNTFRIDIDEFNNTIEH PILDPSVTDNRYTTNNNFDISALYRNKNFYISFNANNVLKKNTNKYRGVE PDLLSNYQVYTGMIFKDAENRRIEYEPSIYYQYFASDKRSTTDFNFKYRR YNRYEDYYWIGVSYRFLNDQFPKPLSVGPMAGFMKSKFYFGYSYQVMFND LGA…	Important
SprT	sprT	Fjoh_1466	PG0751	probable protein-translocating porin PorT (TC 1.B.44.1.1)	>644740873 YP_001193817 probable protein-translocating porin PorT (TC 1.B.44.1.1) [Flavobacterium johnsoniae UW101: NC_009441] MRKIVIVILLVLTTKGYSQFAKSMFSKDPIINLENWQKQRLYFGYYLGFN SFDFKFDYKTPVQQDIQVKKTTGFNVGVVADLRLQEYINLRFEPGLYYTK RDLYYPNFAQEKDYLREVNSTYIHFPLLLKFSALRTGNIRPYLVGGLSTT LNLSSNSKSTDDNFENKFRVKQWTSAYELGFGVDFFTEYFIFSPSIRGMF GITDELIRDKPINGPSPWTDNIDSMKSRAILINFTFH	Important
PorQ	-	Fjoh_2755	PG0602	hypothetical protein	>644742185 YP_001195096 hypothetical protein [Flavobacterium johnsoniae UW101: NC_009441] MLKHYVLFLMILICSVSFGQIGGRYTYQFLNLTTNPRQAALGGKTITIYD EDVNQAMSNPAALNADMDNHLALNYGNYYGEASYGTGSYAYTYDRHLQTF YAGVNYINYGSFEGYDENGQRTSDFTGSEGALSVGYAYNVPFTDLHIGVN GKLITSTLESYNSIGGALDLGFLYIDERNDINYALVFRNIGTQFKTYSGI KENLPFEITAGISQELEHIPLRWHLTLENLQQWDIAFSNPVRGETNIDGT TNAEKVSFVNNALRHVVFGVELFPQRAFNVRLGYNFRRGEELRVEEQRNF SGV…	Non-essential
PorU	-	Fjoh_1556	PG0026	hypothetical protein	>644740963 YP_001193907 hypothetical protein [Flavobacterium johnsoniae UW101: NC_009441] MKQALIAYFILLPILSFSQINGSFTIDWQNKKEINYGESKITIPYFSGDG FRFDITKKSITLLLNLNQSNISNGSLATLTSVNYEAVSKAELGDLLLENI PDKLNETLKITNSRDIKQAFLFLSPIIKEGSSFKRVKSFSYSIQNTTART SSSSTFQKSAAISNSVLASGDWYRFYIEKSGVYRISKSFLQSLGFDPSKT DPKRIKIYGNGGRMLPLANNVYYPEDLEENAIQIIGESDGVFNNEDYILF YGEGVENWDSENQTNLNLYDTKSYYYITSGENEGKRISNLNQPAGNSTLE LNT…	Non-essential
PorV	-	Fjoh_1555	PG0027	hypothetical protein	>644740962 YP_001193906 hypothetical protein [Flavobacterium johnsoniae UW101: NC_009441] MKKISLLLICLLITTFAKAQDIERPITTGVPFLLVAADARAAGLGDQGVA TSSDVFSQQWNPAKYAFAEDAQGLSISYTPYLTDLANDISLGQVTYYNKI NDRSAFAGSFRYFGFGGIELRQTGDPNEPTREVNPNEFALDGSYSLKLSE TFSMAVAARYIRSNLKVATEEIDASAAGSFAVDVAGFYQSEEIAYSDFNG RWRAGFNIQNLGPKISYDHDDLSANFLPANLRVGGGFDFIFDDYNKLGVS LELTKLLVPTPPGPGTPYDANGDGDFTDPGDISQSQADEANYKKYKDIGW VSG…	Non-essential
SprB	sprB	Fjoh_0979	-	protein involved in gliding motility SprB	>644740378 YP_001193331 protein involved in gliding motility SprB [Flavobacterium johnsoniae UW101: NC_009441] MKKPTILRTLIFVLAMMLNFASYSQNLISFNSKFDKNLKENIFLKASNQP NSQISDTTHLSGIVEKVAVPTIPNPVLKYAQGEYAGIISICPNDGKELPK LFLCGSNDARLIETGITNASSFNWARLTGGCTAFANVNCANEATNCTWTT VGTGANYSANAAGEYRLRITYSDGTVFIFYFNVYTNDLDPTNISKSNILN GSGCSIPGRITVGGFGSKYEYAISTGTTTPTSGWQDSNIFANITTAATYN VFVRLKNVTGTCVFRVRNIAITAANLTISTTIN…	Important
RemA	remA	Fjoh_0808	-	protein involved in gliding motility RemA	>644740208 YP_001193161 protein involved in gliding motility RemA [Flavobacterium johnsoniae UW101: NC_009441] MIRKLLLLIILFIQYLSFGQSANNYCFSSSTSTYSNLTGATAFPGMPTNG NNDDVISSFSTLPFTFNFAGINYTQIKISENGWLSFANVNNAYFDNSAAN ANNAKPILFPFWDDMVYSSVPRYRIDTVSGSRILKIEWIQQYFYNGNNGN AISFQVWLYEGSNKIEYRYSRGNNNSGNISASIGIYDANGNYITLNDSGS NPTGQVDTFTTSINARPATNQVYTFTPPPAQPTPTQAGSLYTFCIDNSNT QTNTVSNGQYSLVNVIQGYNYTFSVDNIFAGAE…	Important
SigP	-	Fjoh_2436	PG0162	RNA polymerase, sigma subunit, ECF family	>644741864 YP_001194782 RNA polymerase, sigma subunit, ECF family [Flavobacterium johnsoniae UW101: NC_009441] MADLHTPDALLVKNYVEGSEAALATLIKRHESKIYGFIYSKIADRDISND IFQDTFIKVIKTLKSNSYNEEGKFLPWVMRISHNLIVDHFRKTKKMPMYR ETEEFSIFSIMSDDSLNIESRMIVDQVEVDLKRLIEELPEDQKEVLVMRM YQDMSFKEISELTDVSINTALGRMRYALMNLRKIIDKHQIILTN	Not determined
PorX	-	Fjoh_2906	PG0928	response regulator receiver protein	>644742337 YP_001195246 response regulator receiver protein [Flavobacterium johnsoniae UW101: NC_009441] MDKIRILWVDDEIDLLKPHILFLEKKNYEVTTSNNGLDAIALFEEENFDI VFLDENMPGMSGLETLSEMKEKKSAIPMIMITKSEEEYIMEEAIGSKIAD YLIKPVNPNQILLSLKKNLDDSRLITEKTTLDYQKEFRKISMELAMVNSY EDWVELYKKLLFWELKLEDINDQAMIEILESQKVEANSQFGKYIERNYED WFAPKADKPIQSHNLFKELVVPEIKKKDKPILFVVIDNLRYDQWKSFETV ISNYYKLEKEVPYFSILPTATQYARNAIFSGLMPLDMEK…	Non-essential
PorY	-	Fjoh_1592	PG0052	integral membrane sensor signal transduction histidine kinase	>644740999 YP_001193943 integral membrane sensor signal transduction histidine kinase [Flavobacterium johnsoniae UW101: NC_009441] MRFSESRNTTRWVIIFISFLIISLILWNTYTFFQIFKNEERLKMKLFVNA QITIVNADENTDIELPLQIINNNTSIPGIVILYDKVVSATNVPEEILTNK KKRANYLRKLGNENEPITFEYAPGKYQTLYYGNSALLNKLKYYPVALLLI IFLCAALIYNFYKSTKMATQNKLLAGMAKETAHQIGTPLSSLIGWVEILK TEAIDQSITIEIEKDVERLQTITDRFSKIGSVPVLEPHDIVAETLNTYEY LQSRFSKQVTFSY…	Non-essential
PorZ	-	Fjoh_0707	PG1604	hypothetical protein	>644740108 YP_001193061 hypothetical protein [Flavobacterium johnsoniae UW101: NC_009441] MVKRFLCFLFFLLFQFGFAQGQLSWQGYFSFNEIKDISESSTTIYAASEN ALFSKNSASNALKTITTVDGLSGQTISAVYYSQAFKKTITGYENGLLTVI NEADGSVIKKVDIINKQLPTSIKKINHFLEHNGLLYVSCDFGIVQFNLTT LQFGDTYFIGDNGAEISVKQTAFYNGFIFAATSSGIRRASITNPNLIDFS QWAVVNSGDWSGINALDTELIAVNSTGNIHRFNSSTFVGFLQLPQPSVDM RVVNHNLFITTANTTYVYNNQMVLNRQIVNSQLPELNLTFSCASAVGDVI YIG…	Not determined
SprC	sprC	Fjoh_0981	-	protein involved in gliding motility SprC	>644740380 YP_001193333 protein involved in gliding motility SprC [Flavobacterium johnsoniae UW101: NC_009441] MIQKTTLSFFKVFILFSIIIFTKSNSYAQAAIVPQPLDGLQKLCAGPSFN EFFATFGYVNFPAGTTFEVELSDVSGSFLTTTTATTKLEVIDINTTQQTI KFALPTNLAGSEIYGIRIKSSTGVVSARFRNSIDNASEFPAYYKSYESSF SINKRSSSAIICTGGSVTLSVDNDTPADVNSSPLNYPNLKYRWYKDDVLI TGQSSASLVVNTPGSYYAEVDYGKCTEPNISSNRVTVSSVSGGSAVTIDS SLGNPFCSSGEGTVLTATNGNTYVWTKNGVELG…	Important
SprD	sprD	Fjoh_0980	-	protein involved in gliding motility SprD	>644740379 YP_001193332 protein involved in gliding motility SprD [Flavobacterium johnsoniae UW101: NC_009441] MKKILLFITLFCGFSCLLYSQEKNENGVVSFSMPIRNSLKFNRYLINPTF SFVRESNPYASFYNKRQWVQFENAPQTYLANYSGRFRENEAFAVGLFQQN YGLMTVFGGVVNFAHNIVLQEDSNLTFGLNVGAYQSGLNKGKIVTDDMDI LNGDYPSNMLLTVNPGINYGTTFLDFGLSVNNLILYNFGSGMVKEDPERA IQLHAMYTGYIDTYGFFDRSKFSGIIRTELKKDKTVISGLAMLALKQGVW AQAGYNTLYGVSAGLGINLSPSIAIEYNYERGM…	Important
aProtein names in F. johnosoniae UW101 or P. gingivalis W83
bLocus numbers in F. johnsoniae UW101
cLocus numbers in P. gingivalis W83
1Veith, P.D., et al. (2017). "Type IX secretion: the generation of bacterial cell surface coatings involved in virulence, gliding motility and the degradation of complex biopolymers." Mol Microbiol 106(1): 35-53.
2McBride, M.J. (2019). "Bacteroidetes Gliding Motility and the Type IX Secretion System." Microbiol Spectr 7(1).
3Kharade, S.S. and McBride, M.J. (2015). "Flavobacterium johnsoniae PorV is required for secretion of a subset of proteins targeted to the Type IX Secretion System" J Bacteriol 197:147-158
4Rhodes, R.G. et al. (2011). "Flavobacterium johnsoniae sprB is part of an operon spanning the additional gliding motility genes sprC, sprD, and sprF" J Bacteriol 193: 599-610
5Shrivastava, A. et al. (2012). "Flavobacterium johnsoniae RemA is a mobile cell surface lectin involved in gliding" J Bacteriol 194:3678-3688
