# Supplementary material for: Comparative genomic analysis of Flavobacteriaceae: insights into carbohydrate metabolism, gliding motility and secondary metabolite biosynthesis
Source: BMC Genomics. 2020 Aug 20;21:569. doi: 10.1186/s12864-020-06971-7 (PMC7440613; doi:10.1186/s12864-020-06971-7)
Supplement: Supplementary file 4 — Additional file 4: Frequencies and Abundances of CAZymes and PULs in different taxonomic groups and Flavobacteriaceae clades. [file 12864_2020_6971_MOESM4_ESM.xlsx]

## Sheet: Freq_CAZymes_Per Taxon
IMG Genome Name / Sample Name	GHs/Mbp	PLs/Mbp	CEs/Mbp	GTs/Mbp	AAs/Mb	CBMs/Mb	Taxa		n	Mean	GHs/Mbp	PLs/Mbp	CEs/Mbp	GTs/Mbp	AAs/Mb	CBMs/Mb
Anabaena sp. PCC 7108	6.62506	0.50962	4.92633	20.5547	1.35899	1.69873	Cyanobacteria		56	Flavobacteriaceae	20.1229	2.1126	8.21114	13.5277	1.64133	8.42119
Crocosphaera watsonii WH 8501	4.29144	0.158942	2.22519	13.669	0.635768	2.38413	Cyanobacteria		5	Cyanobacteria	5.70506	0.185325	3.36721	16.6442	1.69639	2.76056
Prochlorococcus marinus MIT9515	5.86794	0	3.52076	17.6038	1.76038	4.10756	Cyanobacteria		5	Proteobacteria	6.59937	1.64596	5.57035	9.02057	2.40543	3.01198
Synechococcus sp. WH 8016	8.12801	0	3.32509	18.1033	3.69455	4.064	Cyanobacteria			Kruskal-Wallis (p-value)	8.425e-05	0.001825	0.0004612	0.01724	0.05073	4.263e-06
Trichodesmium erythraeum IMS101	3.61285	0.258061	2.83867	13.2901	1.03224	1.54837	Cyanobacteria
Aa_C5	24.8525	2.40508	12.0254	11.2237	3.474	10.1548	Flavobacteriaceae
Aa_D4	24.6547	2.41188	12.0594	11.2554	3.48382	10.4515	Flavobacteriaceae			SD	GHs/Mbp	PLs/Mbp	CEs/Mbp	GTs/Mbp	AAs/Mb	CBMs/Mb
Aa_F7	31.4067	0.951719	8.08961	9.04133	2.85516	9.27926	Flavobacteriaceae			Flavobacteriaceae	10.241	1.58077	3.43984	4.35294	1.05189	2.48666
Algibacter wandonensis CECT 8301	36.7498	4.46096	6.58523	14.2326	0.637281	14.445	Flavobacteriaceae			Cyanobacteria	1.81103	0.21204	1.00496	3.10012	1.19128	1.2502
Arenibacter echinorum DSM 23522	27.534	1.73291	11.1676	8.08689	2.31054	11.9378	Flavobacteriaceae			Proteobacteria	3.4271	1.17905	1.80471	5.07169	0.359442	1.9632
Bizionia echini DSM 23925	9.95559	0.301685	5.73201	20.5145	0	5.73201	Flavobacteriaceae
Cellulophaga fucicola DSM 24786	21.6724	2.03975	4.58945	9.17889	0.764908	6.88417	Flavobacteriaceae			SE	GHs/Mbp	PLs/Mbp	CEs/Mbp	GTs/Mbp	AAs/Mb	CBMs/Mb
Cellulophaga lytica LIM-21, DSM 7489	19.9154	2.12431	5.84184	9.82491	0.531076	6.90399	Flavobacteriaceae			Flavobacteriaceae	1.38089	0.213151	0.463828	0.58695	0.141837	0.335301
Cellulophaga tyrosinoxydans DSM 21164	20.2487	3.65601	6.74955	12.9366	1.68739	7.31202	Flavobacteriaceae			Cyanobacteria	0.809916	0.0948273	0.449431	1.38642	0.532756	0.559105
Da_B9	18.1644	4.13873	8.96725	9.19718	2.06936	8.27746	Flavobacteriaceae			Proteobacteria	1.53265	0.527289	0.807093	2.26813	0.160747	0.877972
DN105	20.4221	2.06284	6.80736	12.7896	1.44399	15.265	Flavobacteriaceae
DN112	11.806	0.643963	5.36635	11.806	1.28793	8.15686	Flavobacteriaceae
DN50	16.4835	2.06044	8.99101	8.42907	1.4985	10.4895	Flavobacteriaceae
Dokdonia pacifica DSM 25597	14.4908	1.99248	7.60767	13.5851	1.81135	7.2454	Flavobacteriaceae
Dokdonia sp. PRO95	11.4974	1.51282	5.44614	17.5487	1.51282	6.35383	Flavobacteriaceae
Eudoraea adriatica DSM 19308	58.6794	6.45473	25.8189	26.4057	7.04153	15.8434	Flavobacteriaceae
Flavobacterium branchiophilum FL-15	11.2256	0.841918	7.01598	16.5577	1.12256	7.01598	Flavobacteriaceae
Flavobacterium columnare ATCC 49512	7.58806	0.948507	5.37487	15.1761	1.26468	8.2204	Flavobacteriaceae
Flavobacterium indicum GPTSA100-9	8.35257	0.334103	6.68206	17.7075	1.67051	7.35027	Flavobacteriaceae
Flavobacterium johnsoniae UW101, ATCC 17061	28.2112	1.96822	9.51307	10.9892	0.984111	9.34906	Flavobacteriaceae
Flavobacterium psychrophilum JIP02/86	5.93993	0	5.59052	18.1692	1.04822	6.63874	Flavobacteriaceae
Formosa agariphila KMM 3901	29.5624	5.43947	10.1695	15.3724	0.945995	7.56796	Flavobacteriaceae
Formosa spongicola DSM 22637	4.12001	0.950771	8.24002	20.917	0.316924	6.6554	Flavobacteriaceae
Gaetbulibacter saemankumensis DSM 17032	21.6888	0.647427	7.76913	16.8331	1.29485	8.09284	Flavobacteriaceae
Galbibacter marinus ck-I2-15	27.992	0.55984	13.996	9.23737	2.51928	7.27792	Flavobacteriaceae
Imtechella halotolerans K1	14.9014	1.61972	10.0423	10.0423	1.61972	6.15494	Flavobacteriaceae
Joostella marina DSM 19592	22.1816	1.55271	9.98172	8.429	1.55271	5.10177	Flavobacteriaceae
Kordia algicida OT-1	12.9486	1.39447	7.37076	11.1557	1.39447	7.76918	Flavobacteriaceae
Kordia periserrulae DSM 25731	13.1201	1.4813	8.25296	12.2736	1.69292	7.61812	Flavobacteriaceae
Kriegella aquimaris DSM 19886	31.8627	4.95275	14.363	9.41022	3.30183	10.4008	Flavobacteriaceae
Lacinutrix sp. Hel_I _90	10.2101	1.04719	7.0685	16.4932	1.04719	6.28311	Flavobacteriaceae
Lacinutrix venerupis DOK2-8	9.39732	2.8192	5.32515	18.7946	1.25298	8.45759	Flavobacteriaceae
Lutibacter maritimus DSM 24450	22.3835	4.30453	11.4787	16.0702	0.573937	9.46996	Flavobacteriaceae
Maribacter arcticus DSM 23546	25.3615	2.9177	6.28428	10.9975	2.24438	11.8952	Flavobacteriaceae
Maribacter polysiphoniae DSM 23514	35.9914	2.05665	7.71245	11.8258	2.31373	4.37039	Flavobacteriaceae
Maribacter spongiicola DSM 25233	24.4589	1.18733	9.97353	10.211	2.84958	9.97353	Flavobacteriaceae
Maribacter vaceletii DSM 25230	35.088	2.53413	11.1112	7.99226	1.36453	7.6024	Flavobacteriaceae
Muricauda antarctica DSM 26351	18.0689	0.892293	8.92293	8.25371	2.45381	7.58449	Flavobacteriaceae
Muricauda pacifica DSM 25027	22.8516	0.457033	10.0547	9.59769	1.59961	6.85549	Flavobacteriaceae
Muriicola jejuensis DSM 21206	23.3344	1.21218	9.09133	10.6065	1.81827	6.36393	Flavobacteriaceae
Nonlabens spongiae JCM 13191	16.5029	0.589391	5.30452	16.7976	1.17878	6.77799	Flavobacteriaceae
Nonlabens ulvanivorans DSM 22727	16.0507	2.20303	3.77663	17.6243	1.88831	9.44156	Flavobacteriaceae
Polaribacter haliotis RA4-7	35.4444	3.70315	10.5804	11.903	1.32255	11.6385	Flavobacteriaceae
Polaribacter sp. MED152	17.8626	5.05544	6.40356	11.459	2.02218	8.08871	Flavobacteriaceae
Psychroserpens sp. Hel_I_66	16.3935	1.8215	7.54621	21.0773	1.04086	8.06664	Flavobacteriaceae
Pustulibacterium marinum CGMCC 1.12333	32.3048	1.18768	9.73894	15.2023	0.950141	7.12606	Flavobacteriaceae
Robiginitalea myxolifaciens DSM 21019	23.0748	1.55911	6.86008	14.9674	1.55911	10.9138	Flavobacteriaceae
Sinomicrobium oceani CGMCC 1.12145	3.78014	0.795818	2.78536	6.76446	1.79059	4.377	Flavobacteriaceae
Tamlana sedimentorum JCM 19808	24.4866	5.04878	10.35	19.4378	0.757317	10.35	Flavobacteriaceae
Tenacibaculum adriaticum DSM 18961	14.9442	0.622677	5.29275	11.5195	2.17937	7.78346	Flavobacteriaceae
Tenacibaculum mesophilum DSM 13764	4.86822	1.21706	4.86822	7.30234	2.73838	5.47675	Flavobacteriaceae
Winogradskyella arenosi CECT 7958	9.5234	3.80936	5.71404	17.9584	1.08839	7.07453	Flavobacteriaceae
Winogradskyella eximia CECT 7946	13.6711	5.18559	9.42835	17.6781	0.942835	8.72122	Flavobacteriaceae
Winogradskyella jejuensis DSM 25330	12.1955	0.329609	5.60335	17.7989	0.988827	6.92179	Flavobacteriaceae
Winogradskyella sp. J14-2	16.7181	0.597074	7.46342	18.8078	1.19415	8.35903	Flavobacteriaceae
Zobellia galactanivorans DsijT	33.6852	3.80317	8.69296	9.77958	1.44883	13.4016	Flavobacteriaceae
Alteromonas macleodii ATCC 27126	12.2479	3.65289	6.87603	9.23966	2.36363	4.29752	Proteobacteria
Candidatus Pelagibacter ubique SAR11 HTCC1062	3.82041	1.52817	6.11266	17.5739	2.29225	0	Proteobacteria
Idiomarina loihiensis GSL 199	5.63428	0.704285	7.39499	4.57785	2.465	3.87357	Proteobacteria
Roseobacter litoralis Och 149	7.16476	1.4751	4.42529	6.32185	2.95019	2.10728	Proteobacteria
Ruegeria pomeroyi DSS-3	4.12949	0.869366	3.04278	7.38961	1.95607	4.78151	Proteobacteria

## Sheet: Freq__CAZymes_Per Clade
IMG Genome Name / Sample Name	GHs/Mbp	PLs/Mbp	CEs/Mbp	GTs/Mbp	AAs/Mb	CBMs/Mb	Clades		n	Mean	GHs/Mbp	PLs/Mbp	CEs/Mbp	GTs/Mbp	AAs/Mb	CBMs/Mb
Flavobacterium psychrophilum JIP02/86	27.992	0.55984	13.996	9.23737	2.51928	7.27792	Capnocytophaga		5	Capnocytophaga	20.232	1.14315	9.30886	9.93507	1.68649	6.00754
Formosa agariphila KMM 3901	14.9014	1.61972	10.0423	10.0423	1.61972	6.15494	Capnocytophaga		5	Flavobacterium	12.2635	0.81855	6.8353	15.7199	1.21802	7.71489
Formosa spongicola DSM 22637	22.1816	1.55271	9.98172	8.429	1.55271	5.10177	Capnocytophaga		41	Marine	21.1927	2.28992	8.39741	13.8712	1.71678	8.83538
Nonlabens spongiae JCM 13191	32.3048	1.18768	9.73894	15.2023	0.950141	7.12606	Capnocytophaga		5	Tenacibaculum-Polaribacter	19.1006	2.98057	7.72474	11.6508	1.76728	8.49147
Polaribacter haliotis RA4-7	3.78014	0.795818	2.78536	6.76446	1.79059	4.377	Capnocytophaga			Kruskal-Wallis (p-value)	0.2372	0.0402	0.436	0.09747	0.5607	0.05646
DN50	11.2256	0.841918	7.01598	16.5577	1.12256	7.01598	Flavobacterium
Dokdonia pacifica DSM 25597	7.58806	0.948507	5.37487	15.1761	1.26468	8.2204	Flavobacterium
Dokdonia sp. PRO95	8.35257	0.334103	6.68206	17.7075	1.67051	7.35027	Flavobacterium			SD	GHs/Mbp	PLs/Mbp	CEs/Mbp	GTs/Mbp	AAs/Mb	CBMs/Mb
Eudoraea adriatica DSM 19308	28.2112	1.96822	9.51307	10.9892	0.984111	9.34906	Flavobacterium			Capnocytophaga	11.2788	0.463069	4.05281	3.18444	0.563237	1.26152
Flavobacterium branchiophilum FL-15	5.93993	0	5.59052	18.1692	1.04822	6.63874	Flavobacterium			Flavobacterium	9.11796	0.748982	1.65143	2.88644	0.273672	1.08461
Aa_C5	24.8525	2.40508	12.0254	11.2237	3.474	10.1548	Marine			Marine	10.0828	1.58869	3.59957	4.52431	1.17611	2.59702
Aa_D4	24.6547	2.41188	12.0594	11.2554	3.48382	10.4515	Marine			Tenacibaculum-Polaribacter	11.1721	1.95254	3.08493	3.10476	0.83661	2.27008
Aa_F7	31.4067	0.951719	8.08961	9.04133	2.85516	9.27926	Marine
Algibacter wandonensis CECT 8301	36.7498	4.46096	6.58523	14.2326	0.637281	14.445	Marine			SE	GHs/Mbp	PLs/Mbp	CEs/Mbp	GTs/Mbp	AAs/Mb	CBMs/Mb
Alteromonas macleodii ATCC 27126	27.534	1.73291	11.1676	8.08689	2.31054	11.9378	Marine			Capnocytophaga	5.04405	0.207091	1.81247	1.42412	0.251887	0.56417
Anabaena sp. PCC 7108	9.95559	0.301685	5.73201	20.5145	0	5.73201	Marine			Flavobacterium	4.07768	0.334955	0.738544	1.29086	0.12239	0.485054
Arenibacter echinorum DSM 23522	21.6724	2.03975	4.58945	9.17889	0.764908	6.88417	Marine			Marine	1.57468	0.248112	0.562158	0.706579	0.183677	0.405586
Bizionia echini DSM 23925	19.9154	2.12431	5.84184	9.82491	0.531076	6.90399	Marine			Tenacibaculum-Polaribacter	4.99633	0.873204	1.37962	1.38849	0.374144	1.01521
Candidatus Pelagibacter ubique SAR11 HTCC1062	20.2487	3.65601	6.74955	12.9366	1.68739	7.31202	Marine
Cellulophaga fucicola DSM 24786	18.1644	4.13873	8.96725	9.19718	2.06936	8.27746	Marine
Cellulophaga lytica LIM-21, DSM 7489	20.4221	2.06284	6.80736	12.7896	1.44399	15.265	Marine
Cellulophaga tyrosinoxydans DSM 21164	11.806	0.643963	5.36635	11.806	1.28793	8.15686	Marine
Crocosphaera watsonii WH 8501	16.4835	2.06044	8.99101	8.42907	1.4985	10.4895	Marine
Da_B9	14.4908	1.99248	7.60767	13.5851	1.81135	7.2454	Marine
DN105	11.4974	1.51282	5.44614	17.5487	1.51282	6.35383	Marine
DN112	58.6794	6.45473	25.8189	26.4057	7.04153	15.8434	Marine
Flavobacterium columnare ATCC 49512	29.5624	5.43947	10.1695	15.3724	0.945995	7.56796	Marine
Flavobacterium indicum GPTSA100-9	4.12001	0.950771	8.24002	20.917	0.316924	6.6554	Marine
Flavobacterium johnsoniae UW101, ATCC 17061	21.6888	0.647427	7.76913	16.8331	1.29485	8.09284	Marine
Gaetbulibacter saemankumensis DSM 17032	12.9486	1.39447	7.37076	11.1557	1.39447	7.76918	Marine
Galbibacter marinus ck-I2-15	13.1201	1.4813	8.25296	12.2736	1.69292	7.61812	Marine
Idiomarina loihiensis GSL 199	31.8627	4.95275	14.363	9.41022	3.30183	10.4008	Marine
Imtechella halotolerans K1	10.2101	1.04719	7.0685	16.4932	1.04719	6.28311	Marine
Joostella marina DSM 19592	9.39732	2.8192	5.32515	18.7946	1.25298	8.45759	Marine
Kordia periserrulae DSM 25731	25.3615	2.9177	6.28428	10.9975	2.24438	11.8952	Marine
Kriegella aquimaris DSM 19886	35.9914	2.05665	7.71245	11.8258	2.31373	4.37039	Marine
Lacinutrix sp. Hel_I _90	24.4589	1.18733	9.97353	10.211	2.84958	9.97353	Marine
Lacinutrix venerupis DOK2-8	35.088	2.53413	11.1112	7.99226	1.36453	7.6024	Marine
Lutibacter maritimus DSM 24450	18.0689	0.892293	8.92293	8.25371	2.45381	7.58449	Marine
Maribacter arcticus DSM 23546	22.8516	0.457033	10.0547	9.59769	1.59961	6.85549	Marine
Maribacter polysiphoniae DSM 23514	23.3344	1.21218	9.09133	10.6065	1.81827	6.36393	Marine
Maribacter spongiicola DSM 25233	16.5029	0.589391	5.30452	16.7976	1.17878	6.77799	Marine
Maribacter vaceletii DSM 25230	16.0507	2.20303	3.77663	17.6243	1.88831	9.44156	Marine
Muriicola jejuensis DSM 21206	16.3935	1.8215	7.54621	21.0773	1.04086	8.06664	Marine
Nonlabens ulvanivorans DSM 22727	23.0748	1.55911	6.86008	14.9674	1.55911	10.9138	Marine
Polaribacter sp. MED152	24.4866	5.04878	10.35	19.4378	0.757317	10.35	Marine
Pustulibacterium marinum CGMCC 1.12333	9.5234	3.80936	5.71404	17.9584	1.08839	7.07453	Marine
Robiginitalea myxolifaciens DSM 21019	13.6711	5.18559	9.42835	17.6781	0.942835	8.72122	Marine
Roseobacter litoralis Och 149	12.1955	0.329609	5.60335	17.7989	0.988827	6.92179	Marine
Ruegeria pomeroyi DSS-3	16.7181	0.597074	7.46342	18.8078	1.19415	8.35903	Marine
Sinomicrobium oceani CGMCC 1.12145	33.6852	3.80317	8.69296	9.77958	1.44883	13.4016	Marine
Kordia algicida OT-1	22.3835	4.30453	11.4787	16.0702	0.573937	9.46996	Tenacibaculum-Polaribacter
Muricauda antarctica DSM 26351	35.4444	3.70315	10.5804	11.903	1.32255	11.6385	Tenacibaculum-Polaribacter
Muricauda pacifica DSM 25027	17.8626	5.05544	6.40356	11.459	2.02218	8.08871	Tenacibaculum-Polaribacter
Prochlorococcus marinus MIT9515	14.9442	0.622677	5.29275	11.5195	2.17937	7.78346	Tenacibaculum-Polaribacter
Psychroserpens sp. Hel_I_66	4.86822	1.21706	4.86822	7.30234	2.73838	5.47675	Tenacibaculum-Polaribacter
Synechococcus sp. WH 8016
Tamlana sedimentorum JCM 19808
Tenacibaculum adriaticum DSM 18961
Tenacibaculum mesophilum DSM 13764
Trichodesmium erythraeum IMS101
Winogradskyella arenosi CECT 7958
Winogradskyella eximia CECT 7946
Winogradskyella jejuensis DSM 25330
Winogradskyella sp. J14-2
Zobellia galactanivorans DsijT

## Sheet: Total Cazymes-Taxa
Flavobacteriaceae								Cyanobacteria								Proteobacteria
GHs	Abundance	CBMs	Abundance	PLs	Abundance	CEs	Abundance	GHs	Abundance	CBMs	Abundance	PLs	Abundance	CEs	Abundance	GHs	Abundance	CBMs	Abundance	PLs	Abundance	CEs	Abundance
GH74.hmm	864	CBM50.hmm	538	PL22.hmm	79	CE1.hmm	758	GH109.hmm	23	CBM48.hmm	18	PL9.hmm	5	CE1.hmm	28	GH23.hmm	23	CBM50.hmm	25	PL22.hmm	8	CE1.hmm	35
GH109.hmm	522	CBM44.hmm	271	PL6_1.hmm	57	CE10.hmm	361	GH57.hmm	12	CBM50.hmm	17	PL1_12.hmm	1	CE10.hmm	17	GH109.hmm	21	CBM44.hmm	15	PL22_1.hmm	4	CE10.hmm	21
GH3.hmm	218	CBM32.hmm	161	PL6.hmm	38	CE14.hmm	175	GH13_9.hmm	7	CBM40.hmm	6			CE4.hmm	8	GH103.hmm	12	CBM48.hmm	7	PL1_5.hmm	3	CE4.hmm	13
GH2.hmm	195	CBM9.hmm	155	PL12.hmm	37	CE3.hmm	148	GH104.hmm	6	CBM2.hmm	4			CE7.hmm	7	GH74.hmm	10	CBM40.hmm	3	PL7_5.hmm	2	CE11.hmm	4
GH29.hmm	163	CBM66.hmm	114	PL7.hmm	36	CE4.hmm	106	GH13_11.hmm	6	CBM26.hmm	2			CE3.hmm	6	GH3.hmm	8	CBM69.hmm	3	PL9_2.hmm	2	CE3.hmm	4
GH16.hmm	153	CBM48.hmm	97	PL1_2.hmm	32	CE6.hmm	72	GH74.hmm	6	CBM37.hmm	2			CE11.hmm	5	GH73.hmm	6	CBM14.hmm	2	PL1_12.hmm	1	CE9.hmm	4
GH117.hmm	129	CBM67.hmm	60	PL7_5.hmm	30	CE11.hmm	56	GH116.hmm	5	CBM11.hmm	1			CE9.hmm	5	GH1.hmm	3	CBM11.hmm	1	PL1_2.hmm	1	CE6.hmm	3
GH23.hmm	123	CBM40.hmm	57	PL17_2.hmm	26	CE12.hmm	51	GH15.hmm	5	CBM12.hmm	1			CE16.hmm	3	GH13_18.hmm	3	CBM22.hmm	1	PL12.hmm	1	CE12.hmm	1
GH92.hmm	117	CBM20.hmm	53	PL17.hmm	18	CE7.hmm	41	GH23.hmm	5	CBM13.hmm	1			CE14.hmm	1	GH102.hmm	2	CBM26.hmm	1	PL12_3.hmm	1	CE13.hmm	1
GH20.hmm	105	CBM57.hmm	53	PL22_1.hmm	18	CE9.hmm	24	GH3.hmm	5	CBM16.hmm	1					GH108.hmm	2	CBM32.hmm	1	PL17.hmm	1	CE16.hmm	1
GH13.hmm	91	CBM6.hmm	48	PL9.hmm	15	CE15.hmm	20	GH77.hmm	5	CBM20.hmm	1					GH115.hmm	2	CBM35.hmm	1	PL17_2.hmm	1	CE8.hmm	1
GH31.hmm	88	CBM4.hmm	34	PL10.hmm	11	CE8.hmm	15	GH100.hmm	4	CBM32.hmm	1					GH13.hmm	2	CBM41.hmm	1	PL6.hmm	1
GH97.hmm	63	CBM35.hmm	31	PL1.hmm	9	CE2.hmm	9	GH13_20.hmm	4							GH13_11.hmm	2	CBM42.hmm	1	PL6_1.hmm	1
GH78.hmm	62	CBM37.hmm	28	PL9_1.hmm	9	CE16.hmm	1	GH24.hmm	4							GH13_9.hmm	2	CBM9.hmm	1	PL6_3.hmm	1
GH65.hmm	58	CBM16.hmm	22	PL11.hmm	6	CE5.hmm	1	GH38.hmm	4							GH28.hmm	2			PL9.hmm	1
GH73.hmm	58	CBM13.hmm	20	PL15_1.hmm	5			GH102.hmm	3							GH31.hmm	2			PL9_1.hmm	1
GH28.hmm	55	CBM23.hmm	17	PL7_3.hmm	5			GH133.hmm	3							GH36.hmm	2
GH113.hmm	52	CBM22.hmm	12	PL1_10.hmm	4			GH13.hmm	2							GH51.hmm	2
GH95.hmm	52	CBM30.hmm	12	PL4_5.hmm	4			GH13_18.hmm	2							GH77.hmm	2
GH43.hmm	45	CBM47.hmm	12	PL12_3.hmm	3			GH10.hmm	1							GH10.hmm	1
GH13_9.hmm	44	CBM5.hmm	11	PL24.hmm	3			GH108.hmm	1							GH105.hmm	1
GH130.hmm	44	CBM56.hmm	11	PL3_4.hmm	3			GH13_16.hmm	1							GH11.hmm	1
GH63.hmm	44	CBM51.hmm	8	PL5.hmm	3			GH13_27.hmm	1							GH114.hmm	1
GH33.hmm	43	CBM12.hmm	7	PL12_2.hmm	2			GH13_3.hmm	1							GH13_13.hmm	1
GH13_19.hmm	42	CBM38.hmm	7	PL14.hmm	2			GH13_5.hmm	1							GH13_2.hmm	1
GH105.hmm	41	CBM69.hmm	7	PL17_1.hmm	2			GH18.hmm	1							GH13_23.hmm	1
GH144.hmm	38	CBM62.hmm	6	PL20.hmm	2			GH29.hmm	1							GH13_27.hmm	1
GH17.hmm	38	CBM73.hmm	6	PL6_2.hmm	2			GH31.hmm	1							GH13_37.hmm	1
GH127.hmm	37	CBM26.hmm	5	PL8.hmm	2			GH42.hmm	1							GH13_38.hmm	1
GH141.hmm	35	CBM61.hmm	5	PL8_2.hmm	2			GH5_17.hmm	1							GH13_4.hmm	1
GH32.hmm	35	CBM77.hmm	5	PL8_3.hmm	2			GH63.hmm	1							GH16.hmm	1
GH13_38.hmm	32	CBM11.hmm	4	PL9_2.hmm	2			GH65.hmm	1							GH2.hmm	1
GH88.hmm	32	CBM70.hmm	3	PL9_4.hmm	2			GH73.hmm	1							GH20.hmm	1
GH30_1.hmm	31	CBM8.hmm	3	PL1_7.hmm	1			GH78.hmm	1							GH25.hmm	1
GH15.hmm	30	CBM81.hmm	3	PL14_3.hmm	1											GH33.hmm	1
GH5_42.hmm	28	CBM39.hmm	2	PL15.hmm	1											GH37.hmm	1
GH18.hmm	26	CBM71.hmm	2	PL21.hmm	1											GH42.hmm	1
GH26.hmm	24	CBM78.hmm	2	PL25.hmm	1											GH43_1.hmm	1
GH10.hmm	23	CBM14.hmm	1	PL27.hmm	1											GH43_29.hmm	1
GH140.hmm	22	CBM2.hmm	1	PL3_1.hmm	1											GH8.hmm	1
GH5.hmm	21	CBM36.hmm	1													GH9.hmm	1
GH76.hmm	21	CBM42.hmm	1													GH97.hmm	1
GH106.hmm	19	CBM54.hmm	1
GH110.hmm	19	CBM80.hmm	1
GH51.hmm	19
GH13_3.hmm	17
GH13_7.hmm	16
GH43_10.hmm	16
GH37.hmm	15
GH39.hmm	15
GH115.hmm	14
GH13_18.hmm	14
GH25.hmm	14
GH30.hmm	14
GH9.hmm	14
GH43_28.hmm	13
GH5_13.hmm	13
GH1.hmm	12
GH100.hmm	12
GH13_4.hmm	12
GH19.hmm	11
GH27.hmm	11
GH53.hmm	11
GH145.hmm	10
GH114.hmm	9
GH13_31.hmm	9
GH43_1.hmm	9
GH43_18.hmm	8
GH5_2.hmm	8
GH64.hmm	8
GH82.hmm	8
GH94.hmm	8
GH116.hmm	7
GH142.hmm	7
GH67.hmm	7
GH125.hmm	6
GH30_2.hmm	6
GH42.hmm	6
GH43_12.hmm	6
GH43_26.hmm	6
GH120.hmm	5
GH13_36.hmm	5
GH136.hmm	5
GH30_4.hmm	5
GH36.hmm	5
GH43_2.hmm	5
GH43_29.hmm	5
GH43_31.hmm	5
GH86.hmm	5
GH103.hmm	4
GH123.hmm	4
GH129.hmm	4
GH13_13.hmm	4
GH138.hmm	4
GH35.hmm	4
GH4.hmm	4
GH43_11.hmm	4
GH43_19.hmm	4
GH43_24.hmm	4
GH5_46.hmm	4
GH5_7.hmm	4
GH89.hmm	4
GH99.hmm	4
GH107.hmm	3
GH108.hmm	3
GH13_20.hmm	3
GH43_37.hmm	3
GH43_5.hmm	3
GH5_4.hmm	3
GH8.hmm	3
GH81.hmm	3
GH93.hmm	3
GH128.hmm	2
GH137.hmm	2
GH139.hmm	2
GH143.hmm	2
GH24.hmm	2
GH38.hmm	2
GH43_33.hmm	2
GH43_9.hmm	2
GH5_41.hmm	2
GH66.hmm	2
GH87.hmm	2
GH102.hmm	1
GH104.hmm	1
GH12.hmm	1
GH13_11.hmm	1
GH13_14.hmm	1
GH13_39.hmm	1
GH13_42.hmm	1
GH13_6.hmm	1
GH133.hmm	1
GH134.hmm	1
GH43_17.hmm	1
GH43_3.hmm	1
GH43_32.hmm	1
GH43_4.hmm	1
GH47.hmm	1
GH5_10.hmm	1
GH5_25.hmm	1
GH5_26.hmm	1
GH5_35.hmm	1
GH5_5.hmm	1
GH50.hmm	1
GH55.hmm	1
GH85.hmm	1

## Sheet: Total Cazymes-Clades
Marine								Capnocytophaga								Flavobacterium								Tenacibaculum-Polaribacter
GHs	Abundance	CBMs	Abundance	PLs	Abundance	CEs	Abundance	GHs	Abundance	CBMs	Abundance	PLs	Abundance	CEs	Abundance	GHs	Abundance	CBMs	Abundance	PLs	Abundance	CEs	Abundance	GHs	Abundance	CBMs	Abundance	PLs	Abundance	CEs	Abundance
GH74.hmm	746	CBM50.hmm	378	PL22.hmm	59	CE1.hmm	568	GH109.hmm	42	CBM50.hmm	37	PL22.hmm	9	CE1.hmm	70	GH74.hmm	27	CBM50.hmm	84	PL1_2.hmm	5	CE1.hmm	55	GH74.hmm	78	CBM50.hmm	39	PL6_1.hmm	13	CE1.hmm	65
GH109.hmm	449	CBM44.hmm	219	PL6_1.hmm	44	CE10.hmm	287	GH2.hmm	30	CBM32.hmm	16	PL1_2.hmm	3	CE10.hmm	37	GH3.hmm	19	CBM44.hmm	18	PL1.hmm	3	CE4.hmm	20	GH3.hmm	21	CBM32.hmm	23	PL22.hmm	10	CE10.hmm	20
GH3.hmm	158	CBM9.hmm	131	PL6.hmm	34	CE14.hmm	134	GH3.hmm	20	CBM44.hmm	16	PL11.hmm	3	CE14.hmm	15	GH2.hmm	15	CBM32.hmm	10	PL10.hmm	3	CE10.hmm	17	GH109.hmm	19	CBM44.hmm	18	PL6.hmm	4	CE14.hmm	15
GH2.hmm	137	CBM32.hmm	112	PL7.hmm	33	CE3.hmm	119	GH92.hmm	15	CBM9.hmm	8	PL12.hmm	2	CE12.hmm	14	GH109.hmm	12	CBM40.hmm	5	PL1_10.hmm	1	CE14.hmm	11	GH92.hmm	16	CBM9.hmm	11	PL7_5.hmm	4	CE3.hmm	9
GH29.hmm	137	CBM66.hmm	107	PL12.hmm	32	CE4.hmm	73	GH23.hmm	14	CBM48.hmm	7	PL1_7.hmm	1	CE6.hmm	11	GH13.hmm	11	CBM48.hmm	5	PL11.hmm	1	CE3.hmm	10	GH2.hmm	13	CBM48.hmm	9	PL17.hmm	3	CE4.hmm	7
GH16.hmm	130	CBM48.hmm	76	PL7_5.hmm	26	CE6.hmm	50	GH29.hmm	14	CBM66.hmm	6	PL14.hmm	1	CE3.hmm	10	GH97.hmm	10	CBM9.hmm	5	PL12.hmm	1	CE12.hmm	6	GH16.hmm	10	CBM6.hmm	7	PL17_2.hmm	3	CE11.hmm	5
GH117.hmm	120	CBM67.hmm	53	PL1_2.hmm	24	CE11.hmm	41	GH97.hmm	14	CBM4.hmm	4	PL22_1.hmm	1	CE4.hmm	6	GH23.hmm	9	CBM13.hmm	4	PL14.hmm	1	CE6.hmm	6	GH23.hmm	10	CBM37.hmm	6	PL7.hmm	3	CE6.hmm	5
GH23.hmm	90	CBM57.hmm	52	PL17_2.hmm	23	CE7.hmm	38	GH74.hmm	13	CBM67.hmm	3	PL27.hmm	1	CE11.hmm	5	GH92.hmm	9	CBM6.hmm	4	PL22.hmm	1	CE11.hmm	5	GH29.hmm	10	CBM20.hmm	5	PL10.hmm	2	CE12.hmm	2
GH20.hmm	79	CBM40.hmm	50	PL22_1.hmm	16	CE12.hmm	29	GH20.hmm	12	CBM73.hmm	3	PL3_4.hmm	1	CE8.hmm	5	GH28.hmm	8	CBM37.hmm	3	PL8_2.hmm	1	CE8.hmm	3	GH13.hmm	9	CBM69.hmm	4	PL12.hmm	2	CE7.hmm	2
GH92.hmm	77	CBM20.hmm	46	PL17.hmm	15	CE9.hmm	21	GH28.hmm	12	CBM16.hmm	2	PL4_5.hmm	1	CE15.hmm	3	GH18.hmm	7	CBM67.hmm	2	PL8_3.hmm	1	CE2.hmm	1	GH20.hmm	9	CBM4.hmm	3	PL15_1.hmm	1	CE8.hmm	2
GH31.hmm	70	CBM6.hmm	35	PL9.hmm	14	CE15.hmm	17	GH95.hmm	10	CBM20.hmm	2			CE2.hmm	2	GH19.hmm	7	CBM23.hmm	1	PL9_2.hmm	1	CE5.hmm	1	GH31.hmm	7	CBM5.hmm	3	PL22_1.hmm	1
GH13.hmm	62	CBM35.hmm	28	PL9_1.hmm	8	CE2.hmm	6	GH13.hmm	9	CBM30.hmm	2			CE9.hmm	2	GH73.hmm	7	CBM26.hmm	1			CE9.hmm	1	GH97.hmm	7	CBM47.hmm	2	PL5.hmm	1
GH78.hmm	53	CBM4.hmm	27	PL1.hmm	6	CE8.hmm	5	GH43.hmm	9	CBM35.hmm	2			CE7.hmm	1	GH105.hmm	5	CBM30.hmm	1					GH73.hmm	6	CBM67.hmm	2	PL8_2.hmm	1
GH113.hmm	48	CBM16.hmm	19	PL10.hmm	6	CE16.hmm	1	GH51.hmm	9	CBM37.hmm	2					GH130.hmm	5	CBM35.hmm	1					GH13_18.hmm	5	CBM11.hmm	1	PL9.hmm	1
GH65.hmm	43	CBM37.hmm	17	PL7_3.hmm	5			GH16.hmm	8	CBM6.hmm	2					GH16.hmm	5	CBM39.hmm	1					GH144.hmm	5	CBM12.hmm	1	PL9_1.hmm	1
GH73.hmm	41	CBM23.hmm	16	PL15_1.hmm	4			GH105.hmm	7	CBM14.hmm	1					GH20.hmm	5	CBM56.hmm	1					GH30_1.hmm	5	CBM13.hmm	1
GH13_9.hmm	37	CBM13.hmm	15	PL1_10.hmm	3			GH127.hmm	7	CBM22.hmm	1					GH25.hmm	5	CBM57.hmm	1					GH63.hmm	5	CBM16.hmm	1
GH13_19.hmm	36	CBM22.hmm	10	PL12_3.hmm	3			GH31.hmm	7	CBM40.hmm	1					GH65.hmm	5	CBM77.hmm	1					GH65.hmm	5	CBM22.hmm	1
GH63.hmm	36	CBM47.hmm	10	PL24.hmm	3			GH144.hmm	6	CBM56.hmm	1					GH31.hmm	4	CBM8.hmm	1					GH13_19.hmm	4	CBM30.hmm	1
GH95.hmm	36	CBM56.hmm	9	PL4_5.hmm	3			GH32.hmm	6	CBM70.hmm	1					GH33.hmm	4							GH88.hmm	4	CBM39.hmm	1
GH17.hmm	35	CBM30.hmm	8	PL11.hmm	2			GH27.hmm	5	CBM71.hmm	1					GH78.hmm	4							GH113.hmm	3	CBM40.hmm	1
GH130.hmm	33	CBM5.hmm	8	PL12_2.hmm	2			GH33.hmm	5	CBM8.hmm	1					GH95.hmm	4							GH117.hmm	3	CBM66.hmm	1
GH28.hmm	33	CBM51.hmm	8	PL17_1.hmm	2			GH43_29.hmm	5	CBM81.hmm	1					GH10.hmm	3							GH13_9.hmm	3	CBM71.hmm	1
GH33.hmm	33	CBM38.hmm	7	PL20.hmm	2			GH65.hmm	5							GH127.hmm	3							GH130.hmm	3	CBM73.hmm	1
GH141.hmm	32	CBM12.hmm	6	PL3_4.hmm	2			GH103.hmm	4							GH26.hmm	3							GH17.hmm	3	CBM81.hmm	1
GH43.hmm	32	CBM62.hmm	6	PL5.hmm	2			GH115.hmm	4							GH27.hmm	3							GH18.hmm	3
GH97.hmm	32	CBM61.hmm	5	PL6_2.hmm	2			GH117.hmm	4							GH30.hmm	3							GH5_42.hmm	3
GH105.hmm	27	CBM26.hmm	4	PL8.hmm	2			GH43_10.hmm	4							GH30_1.hmm	3							GH53.hmm	3
GH127.hmm	27	CBM77.hmm	4	PL9_4.hmm	2			GH43_18.hmm	4							GH32.hmm	3							GH94.hmm	3
GH13_38.hmm	27	CBM11.hmm	3	PL14_3.hmm	1			GH43_26.hmm	4							GH43.hmm	3							GH10.hmm	2
GH144.hmm	26	CBM69.hmm	3	PL15.hmm	1			GH73.hmm	4							GH106.hmm	2							GH105.hmm	2
GH15.hmm	25	CBM70.hmm	2	PL21.hmm	1			GH88.hmm	4							GH114.hmm	2							GH110.hmm	2
GH32.hmm	25	CBM73.hmm	2	PL25.hmm	1			GH10.hmm	3							GH117.hmm	2							GH125.hmm	2
GH30_1.hmm	23	CBM78.hmm	2	PL3_1.hmm	1			GH125.hmm	3							GH13_9.hmm	2							GH128.hmm	2
GH5_42.hmm	23	CBM2.hmm	1	PL8_3.hmm	1			GH13_7.hmm	3							GH29.hmm	2							GH13_3.hmm	2
GH88.hmm	22	CBM36.hmm	1	PL9_2.hmm	1			GH130.hmm	3							GH37.hmm	2							GH13_38.hmm	2
GH140.hmm	21	CBM42.hmm	1					GH145.hmm	3							GH43_10.hmm	2							GH141.hmm	2
GH26.hmm	19	CBM54.hmm	1					GH15.hmm	3							GH43_18.hmm	2							GH15.hmm	2
GH5.hmm	18	CBM8.hmm	1					GH25.hmm	3							GH5_42.hmm	2							GH28.hmm	2
GH76.hmm	17	CBM80.hmm	1					GH43_19.hmm	3							GH51.hmm	2							GH37.hmm	2
GH110.hmm	16	CBM81.hmm	1					GH43_28.hmm	3							GH8.hmm	2							GH5.hmm	2
GH18.hmm	16							GH43_31.hmm	3							GH88.hmm	2							GH5_46.hmm	2
GH10.hmm	15							GH43_5.hmm	3							GH1.hmm	1							GH64.hmm	2
GH106.hmm	15							GH5_13.hmm	3							GH100.hmm	1							GH76.hmm	2
GH13_3.hmm	15							GH63.hmm	3							GH104.hmm	1							GH78.hmm	2
GH39.hmm	13							GH78.hmm	3							GH108.hmm	1							GH95.hmm	2
GH13_4.hmm	12							GH9.hmm	3							GH115.hmm	1							GH1.hmm	1
GH100.hmm	11							GH106.hmm	2							GH125.hmm	1							GH123.hmm	1
GH13_7.hmm	11							GH13_38.hmm	2							GH13_19.hmm	1							GH13_13.hmm	1
GH1.hmm	10							GH13_9.hmm	2							GH13_31.hmm	1							GH13_31.hmm	1
GH37.hmm	10							GH26.hmm	2							GH13_38.hmm	1							GH13_36.hmm	1
GH9.hmm	10							GH30.hmm	2							GH13_7.hmm	1							GH13_7.hmm	1
GH115.hmm	9							GH35.hmm	2							GH137.hmm	1							GH136.hmm	1
GH13_18.hmm	9							GH43_24.hmm	2							GH138.hmm	1							GH142.hmm	1
GH43_10.hmm	9							GH43_9.hmm	2							GH139.hmm	1							GH30.hmm	1
GH5_13.hmm	9							GH102.hmm	1							GH140.hmm	1							GH32.hmm	1
GH30.hmm	8							GH108.hmm	1							GH141.hmm	1							GH33.hmm	1
GH43_28.hmm	8							GH110.hmm	1							GH142.hmm	1							GH35.hmm	1
GH51.hmm	8							GH113.hmm	1							GH143.hmm	1							GH4.hmm	1
GH82.hmm	8							GH120.hmm	1							GH144.hmm	1							GH43.hmm	1
GH114.hmm	7							GH13_19.hmm	1							GH24.hmm	1							GH43_10.hmm	1
GH116.hmm	7							GH30_4.hmm	1							GH39.hmm	1							GH43_24.hmm	1
GH13_31.hmm	7							GH37.hmm	1							GH4.hmm	1							GH43_28.hmm	1
GH145.hmm	7							GH39.hmm	1							GH43_1.hmm	1							GH43_3.hmm	1
GH43_1.hmm	7							GH42.hmm	1							GH43_12.hmm	1							GH5_2.hmm	1
GH53.hmm	7							GH43_1.hmm	1							GH43_19.hmm	1							GH81.hmm	1
GH25.hmm	6							GH43_12.hmm	1							GH43_26.hmm	1
GH30_2.hmm	6							GH43_17.hmm	1							GH43_28.hmm	1
GH5_2.hmm	6							GH43_2.hmm	1							GH43_31.hmm	1
GH142.hmm	5							GH43_33.hmm	1							GH5_13.hmm	1
GH36.hmm	5							GH43_4.hmm	1							GH5_2.hmm	1
GH42.hmm	5							GH5.hmm	1							GH5_4.hmm	1
GH64.hmm	5							GH5_26.hmm	1							GH5_5.hmm	1
GH67.hmm	5							GH5_4.hmm	1							GH5_7.hmm	1
GH86.hmm	5							GH5_7.hmm	1							GH50.hmm	1
GH94.hmm	5							GH66.hmm	1							GH53.hmm	1
GH120.hmm	4							GH67.hmm	1							GH55.hmm	1
GH129.hmm	4							GH76.hmm	1							GH64.hmm	1
GH13_36.hmm	4							GH89.hmm	1							GH66.hmm	1
GH136.hmm	4															GH67.hmm	1
GH19.hmm	4															GH76.hmm	1
GH30_4.hmm	4															GH87.hmm	1
GH43_11.hmm	4															GH89.hmm	1
GH43_12.hmm	4															GH9.hmm	1
GH43_2.hmm	4															GH99.hmm	1
GH107.hmm	3
GH123.hmm	3
GH13_13.hmm	3
GH13_20.hmm	3
GH138.hmm	3
GH27.hmm	3
GH43_37.hmm	3
GH93.hmm	3
GH99.hmm	3
GH38.hmm	2
GH4.hmm	2
GH43_18.hmm	2
GH5_41.hmm	2
GH5_46.hmm	2
GH5_7.hmm	2
GH81.hmm	2
GH89.hmm	2
GH108.hmm	1
GH12.hmm	1
GH13_11.hmm	1
GH13_14.hmm	1
GH13_39.hmm	1
GH13_42.hmm	1
GH13_6.hmm	1
GH133.hmm	1
GH134.hmm	1
GH137.hmm	1
GH139.hmm	1
GH143.hmm	1
GH24.hmm	1
GH35.hmm	1
GH43_24.hmm	1
GH43_26.hmm	1
GH43_31.hmm	1
GH43_32.hmm	1
GH43_33.hmm	1
GH47.hmm	1
GH5_10.hmm	1
GH5_25.hmm	1
GH5_35.hmm	1
GH5_4.hmm	1
GH8.hmm	1
GH85.hmm	1
GH87.hmm	1

## Sheet: PUL annotation
					PULs
IMG Genome Name / Sample Name	Group	Total CAZymes	CAZymes in PULs	%Cazymes in PULs	Total	Complete	Incomplete
Galbibacter marinus ck-I2-15	Capnocytophaga	187	52	27.8075	32	20	12
Imtechella halotolerans K1	Capnocytophaga	106	24	22.6415	27	8	19
Joostella marina DSM 19592	Capnocytophaga	182	53	29.1209	35	16	19
Pustulibacterium marinum CGMCC 1.12333	Capnocytophaga	216	91	42.1296	23	17	6
Sinomicrobium oceani CGMCC 1.12145	Capnocytophaga	202	109	53.9604	55	25	30
Anabaena sp. PCC 7108	Cyanobacteria	89	0	0	0	0	0
Crocosphaera watsonii WH 8501	Cyanobacteria	61	0	0	0	0	0
Prochlorococcus marinus MIT9515	Cyanobacteria	26	0	0	0	0	0
Synechococcus sp. WH 8016	Cyanobacteria	52	0	0	0	0	0
Trichodesmium erythraeum IMS101	Cyanobacteria	72	0	0	0	0	0
Flavobacterium branchiophilum FL-15	Flavobacterium	97	13	13.4021	5	3	2
Flavobacterium columnare ATCC 49512	Flavobacterium	74	0	0	2	0	2
Flavobacterium indicum GPTSA100-9	Flavobacterium	73	0	0	1	0	1
Flavobacterium johnsoniae UW101, ATCC 17061	Flavobacterium	305	127	41.6393	39	22	17
Flavobacterium psychrophilum JIP02/86	Flavobacterium	55	0	0	2	0	2
Aa_C5	Marine	198	9	4.54545	4	3	1
Aa_D4	Marine	198	9	4.54545	4	3	1
Aa_F7	Marine	221	47	21.267	22	14	8
Algibacter wandonensis CECT 8301	Marine	296	78	26.3514	30	15	15
Arenibacter echinorum DSM 23522	Marine	284	30	10.5634	29	9	20
Bizionia echini DSM 23925	Marine	72	7	9.72222	2	1	1
Cellulophaga fucicola DSM 24786	Marine	141	40	28.3688	22	11	11
Cellulophaga lytica LIM-21, DSM 7489	Marine	133	41	30.8271	21	11	10
Cellulophaga tyrosinoxydans DSM 21164	Marine	141	28	19.8582	10	7	3
Da_B9	Marine	181	20	11.0497	11	7	4
DN105	Marine	223	35	15.6951	25	9	16
DN112	Marine	127	9	7.08661	3	2	1
DN50	Marine	211	11	5.21327	11	4	7
Dokdonia pacifica DSM 25597	Marine	183	4	2.18579	4	1	3
Dokdonia sp. PRO95	Marine	87	6	6.89655	5	2	3
Eudoraea adriatica DSM 19308	Marine	194	3	1.54639	3	1	2
Formosa agariphila KMM 3901	Marine	227	44	19.3833	23	11	12
Formosa spongicola DSM 22637	Marine	64	0	0	1	0	1
Gaetbulibacter saemankumensis DSM 17032	Marine	122	24	19.6721	12	5	7
Kordia algicida OT-1	Marine	155	15	9.67742	4	3	1
Kordia periserrulae DSM 25731	Marine	152	18	11.8421	9	7	2
Kriegella aquimaris DSM 19886	Marine	393	73	18.5751	60	32	28
Lacinutrix sp. Hel_I _90	Marine	98	3	3.06122	3	2	1
Lacinutrix venerupis DOK2-8	Marine	87	23	26.4368	6	4	2
Maribacter arcticus DSM 23546	Marine	217	3	1.38249	6	2	4
Maribacter polysiphoniae DSM 23514	Marine	204	58	28.4314	28	18	10
Maribacter spongiicola DSM 25233	Marine	204	31	15.1961	17	11	6
Maribacter vaceletii DSM 25230	Marine	296	40	13.5135	20	12	8
Muricauda antarctica DSM 26351	Marine	170	44	25.8824	35	17	18
Muricauda pacifica DSM 25027	Marine	183	15	8.19672	7	4	3
Muriicola jejuensis DSM 21206	Marine	138	6	4.34783	3	2	1
Nonlabens spongiae JCM 13191	Marine	103	5	4.85437	2	1	1
Nonlabens ulvanivorans DSM 22727	Marine	106	14	13.2075	4	3	1
Psychroserpens sp. Hel_I_66	Marine	134	32	23.8806	8	5	3
Robiginitalea myxolifaciens DSM 21019	Marine	141	4	2.83688	4	2	2
Tamlana sedimentorum JCM 19808	Marine	202	72	35.6436	22	11	11
Winogradskyella arenosi CECT 7958	Marine	100	23	23	7	4	3
Winogradskyella eximia CECT 7946	Marine	161	47	29.1925	9	7	2
Winogradskyella jejuensis DSM 25330	Marine	79	8	10.1266	2	1	1
Winogradskyella sp. J14-2	Marine	115	21	18.2609	5	3	2
Zobellia galactanivorans DsijT	Marine	337	82	24.3323	55	31	24
Alteromonas macleodii ATCC 27126	Proteobacteria	137	0	0	0	0	0
Candidatus Pelagibacter ubique SAR11 HTCC1062	Proteobacteria	18	0	0	0	0	0
Idiomarina loihiensis GSL 199	Proteobacteria	57	0	0	0	0	0
Roseobacter litoralis Och 149	Proteobacteria	86	0	0	0	0	0
Ruegeria pomeroyi DSS-3	Proteobacteria	68	0	0	0	0	0
Lutibacter maritimus DSM 24450	Tenacibaculum-Polaribacter	168	56	33.3333	11	9	2
Polaribacter haliotis RA4-7	Tenacibaculum-Polaribacter	237	46	19.4093	14	11	3
Polaribacter sp. MED152	Tenacibaculum-Polaribacter	117	19	16.2393	8	5	3
Tenacibaculum adriaticum DSM 18961	Tenacibaculum-Polaribacter	99	24	24.2424	8	4	4
Tenacibaculum mesophilum DSM 13764	Tenacibaculum-Polaribacter	63	2	3.1746	8	2	6

## Sheet: Freq_PULs_Per Taxon
					PULs/Mbp					Average		CAZymes/Mbp
IMG Genome Name / Sample Name	Taxa	Total CAZymes/Mbp	CAZymes in PULs/Mbp	%Cazymes in PULs/Mbp	Total	Complete					Taxa	Average	SD	SE
Anabaena sp. PCC 7108	Cyanobacteria	15.1187	0	0	0	0					Flavobacteriaceae	35.8019	15.6807	2.09543
Crocosphaera watsonii WH 8501	Cyanobacteria	9.69547	0	0	0	0					Cyanobacteria	13.7145	4.19213	1.87478
Prochlorococcus marinus MIT9515	Cyanobacteria	15.2566	0	0	0	0					Proteobacteria	19.2331	6.2438	2.79231
Synechococcus sp. WH 8016	Cyanobacteria	19.2117	0	0	0	0
Trichodesmium erythraeum IMS101	Cyanobacteria	9.29019	0	0	0	0					Kruskal-Wallis (p-value)	1.327e-05
Aa_C5	Flavobacteriaceae	52.9117	2.40508	1.21812	1.06892	0.0566983
Aa_D4	Flavobacteriaceae	53.0613	2.41188	1.0815	1.07195	0.0565384
Aa_F7	Flavobacteriaceae	52.5825	11.1827	4.51767	5.23446	0.266248
Algibacter wandonensis CECT 8301	Flavobacteriaceae	62.8783	16.5693	5.66227	6.37281	0.238556
Arenibacter echinorum DSM 23522	Flavobacteriaceae	54.6828	5.77635	3.18681	5.58381	0.164586
Bizionia echini DSM 23925	Flavobacteriaceae	21.7213	2.11179	7.42858	0.603369	0.0460378
Cellulophaga fucicola DSM 24786	Flavobacteriaceae	35.9507	10.1988	7.533	5.60932	0.305975
Cellulophaga lytica LIM-21, DSM 7489	Flavobacteriaceae	35.3166	10.8871	8.66954	5.5763	0.311468
Cellulophaga tyrosinoxydans DSM 21164	Flavobacteriaceae	39.6536	7.87448	3.1563	2.81231	0.176529
Da_B9	Flavobacteriaceae	41.6172	4.59859	2.27938	2.52922	0.1682
DN105	Flavobacteriaceae	46.0013	7.21993	3.36901	5.15709	0.195647
DN112	Flavobacteriaceae	27.2611	1.93189	1.32741	0.643963	0.0733647
DN50	Flavobacteriaceae	39.523	2.06044	0.944306	2.06044	0.101207
Dokdonia pacifica DSM 25597	Flavobacteriaceae	33.1477	0.72454	0.661341	0.72454	0.030168
Dokdonia sp. PRO95	Flavobacteriaceae	26.323	1.81538	4.04685	1.51282	0.0759791
Eudoraea adriatica DSM 19308	Flavobacteriaceae	113.838	1.76038	0.433978	1.76038	0.00878441
Flavobacterium branchiophilum FL-15	Flavobacteriaceae	27.222	3.64831	4.23732	1.4032	0.110205
Flavobacterium columnare ATCC 49512	Flavobacteriaceae	23.3965	0	0	0.632338	0
Flavobacterium indicum GPTSA100-9	Flavobacteriaceae	24.3895	0	0	0.334103	0
Flavobacterium johnsoniae UW101, ATCC 17061	Flavobacteriaceae	50.0257	20.8304	14.5491	6.39672	0.439774
Flavobacterium psychrophilum JIP02/86	Flavobacteriaceae	19.2174	0	0	0.698815	0
Formosa agariphila KMM 3901	Flavobacteriaceae	53.6852	10.406	6.14301	5.43947	0.204898
Formosa spongicola DSM 22637	Flavobacteriaceae	20.2831	0	0	0.316924	0
Gaetbulibacter saemankumensis DSM 17032	Flavobacteriaceae	39.4931	7.76913	5.50663	3.88456	0.126604
Galbibacter marinus ck-I2-15	Flavobacteriaceae	52.3451	14.5558	9.7922	8.95745	0.38208
Imtechella halotolerans K1	Flavobacteriaceae	34.3381	7.77466	5.02225	8.74649	0.232977
Joostella marina DSM 19592	Flavobacteriaceae	40.3705	11.7562	5.80116	7.76356	0.396329
Kordia algicida OT-1	Flavobacteriaceae	30.8775	2.98815	2.04788	0.796839	0.0971581
Kordia periserrulae DSM 25731	Flavobacteriaceae	32.1654	3.80906	1.95503	1.90453	0.217625
Kriegella aquimaris DSM 19886	Flavobacteriaceae	64.881	12.0517	4.86288	9.9055	0.493211
Lacinutrix sp. Hel_I _90	Flavobacteriaceae	25.656	0.785389	0.95891	0.785389	0.0779543
Lacinutrix venerupis DOK2-8	Flavobacteriaceae	27.2522	7.20461	7.58652	1.87946	0.146777
Lutibacter maritimus DSM 24450	Flavobacteriaceae	48.2107	16.0702	7.48128	3.15665	0.186681
Maribacter arcticus DSM 23546	Flavobacteriaceae	48.7031	0.673315	0.355412	1.34663	0.0410651
Maribacter polysiphoniae DSM 23514	Flavobacteriaceae	52.4447	14.9107	6.75146	7.19829	0.343219
Maribacter spongiicola DSM 25233	Flavobacteriaceae	48.4429	7.36142	2.96222	4.03691	0.227072
Maribacter vaceletii DSM 25230	Flavobacteriaceae	57.7002	7.79733	3.0145	3.89866	0.207971
Muricauda antarctica DSM 26351	Flavobacteriaceae	37.9225	9.81523	5.91454	7.80757	0.448283
Muricauda pacifica DSM 25027	Flavobacteriaceae	41.8185	3.42775	2.48397	1.59961	0.0956515
Muriicola jejuensis DSM 21206	Flavobacteriaceae	41.8201	1.81827	1.28128	0.909133	0.0478239
Nonlabens spongiae JCM 13191	Flavobacteriaceae	30.3536	1.47348	1.52776	0.589391	0.032945
Nonlabens ulvanivorans DSM 22727	Flavobacteriaceae	33.3602	4.40606	3.49353	1.25888	0.0899275
Polaribacter haliotis RA4-7	Flavobacteriaceae	62.689	12.1675	6.5415	3.70315	0.175469
Polaribacter sp. MED152	Flavobacteriaceae	39.4324	6.40356	9.52913	2.69624	0.126799
Psychroserpens sp. Hel_I_66	Flavobacteriaceae	34.8687	8.32685	5.67248	2.08171	0.143395
Pustulibacterium marinum CGMCC 1.12333	Flavobacteriaceae	51.3076	21.6157	13.1369	5.46331	0.331335
Robiginitalea myxolifaciens DSM 21019	Flavobacteriaceae	43.9668	1.24729	0.59781	1.24729	0.0454888
Sinomicrobium oceani CGMCC 1.12145	Flavobacteriaceae	40.1888	21.6861	19.9359	10.9425	0.622063
Tamlana sedimentorum JCM 19808	Flavobacteriaceae	50.9927	18.1756	11.0972	5.55366	0.215717
Tenacibaculum adriaticum DSM 18961	Flavobacteriaceae	30.8225	7.47212	7.3761	2.49071	0.129775
Tenacibaculum mesophilum DSM 13764	Flavobacteriaceae	19.1686	0.608528	0.409621	2.43411	0.104337
Winogradskyella arenosi CECT 7958	Flavobacteriaceae	27.2097	6.25824	5.4213	1.90468	0.147006
Winogradskyella eximia CECT 7946	Flavobacteriaceae	37.9491	11.0783	9.62213	2.12138	0.184458
Winogradskyella jejuensis DSM 25330	Flavobacteriaceae	26.0391	2.63687	3.02316	0.659218	0.0384038
Winogradskyella sp. J14-2	Flavobacteriaceae	34.3318	6.26928	3.3071	1.49268	0.0873827
Zobellia galactanivorans DsijT	Flavobacteriaceae	61.0318	14.8505	4.40667	9.96068	0.507932
Alteromonas macleodii ATCC 27126	Proteobacteria	29.438	0	0	0	0
Candidatus Pelagibacter ubique SAR11 HTCC1062	Proteobacteria	13.7535	0	0	0	0
Idiomarina loihiensis GSL 199	Proteobacteria	20.0721	0	0	0	0
Roseobacter litoralis Och 149	Proteobacteria	18.1226	0	0	0	0
Ruegeria pomeroyi DSS-3	Proteobacteria	14.7792	0	0	0	0

## Sheet: Freq_PULs_Per Clade
					PULs/Mbp					Average					PULs/Mbp
IMG Genome Name / Sample Name	Clades	Total CAZymes/Mbp	CAZymes in PULs/Mbp	%Cazymes in PULs/Mbp	Total	Complete					Clades	CAZymes/Mbp	CAZymes in PULs/Mbp	%CAZymes in PULs/Mbp	Total	Complete
Galbibacter marinus ck-I2-15	Capnocytophaga	52.3451	14.5558	9.7922	8.95745	0.38208					Marine	42.4322	6.2212	14.5526	3.09514	0.159609
Imtechella halotolerans K1	Capnocytophaga	34.3381	7.77466	5.02225	8.74649	0.232977					Capnocytophaga	43.71	15.4777	35.132	8.37466	0.392957
Joostella marina DSM 19592	Capnocytophaga	40.3705	11.7562	5.80116	7.76356	0.396329					Flavobacterium	28.8502	4.89573	11.0083	1.80148	0.131995
Pustulibacterium marinum CGMCC 1.12333	Capnocytophaga	51.3076	21.6157	13.1369	5.46331	0.331335					Tenacibaculum-Polaribacter	40.0647	8.54439	19.2798	2.89617	0.144612
Sinomicrobium oceani CGMCC 1.12145	Capnocytophaga	40.1888	21.6861	19.9359	10.9425	0.622063
Flavobacterium branchiophilum FL-15	Flavobacterium	27.222	3.64831	4.23732	1.4032	0.110205					Kruskal-Wallis (p-value)	0.1396	0.01594	0.01421	0.005432	0.01062
Flavobacterium columnare ATCC 49512	Flavobacterium	23.3965	0	0	0.632338	0
Flavobacterium indicum GPTSA100-9	Flavobacterium	24.3895	0	0	0.334103	0
Flavobacterium johnsoniae UW101, ATCC 17061	Flavobacterium	50.0257	20.8304	14.5491	6.39672	0.439774
Flavobacterium psychrophilum JIP02/86	Flavobacterium	19.2174	0	0	0.698815	0				SD					PULs/Mbp
Aa_C5	Marine	52.9117	2.40508	1.21812	1.06892	0.0566983					Clades	CAZymes/Mbp	CAZymes in PULs/Mbp	%CAZymes in PULs/Mbp	Total	Complete
Aa_D4	Marine	53.0613	2.41188	1.0815	1.07195	0.0565384					Marine	16.3733	4.80999	2.76114	2.61033	0.126803
Aa_F7	Marine	52.5825	11.1827	4.51767	5.23446	0.266248					Capnocytophaga	7.80499	6.12892	6.08879	1.99506	0.143187
Algibacter wandonensis CECT 8301	Marine	62.8783	16.5693	5.66227	6.37281	0.238556					Flavobacterium	12.1807	9.04672	6.30566	2.54799	0.190428
Arenibacter echinorum DSM 23522	Marine	54.6828	5.77635	3.18681	5.58381	0.164586					Tenacibaculum-Polaribacter	16.5882	5.88379	3.45436	0.533135	0.0349336
Bizionia echini DSM 23925	Marine	21.7213	2.11179	7.42858	0.603369	0.0460378
Cellulophaga fucicola DSM 24786	Marine	35.9507	10.1988	7.533	5.60932	0.305975
Cellulophaga lytica LIM-21, DSM 7489	Marine	35.3166	10.8871	8.66954	5.5763	0.311468
Cellulophaga tyrosinoxydans DSM 21164	Marine	39.6536	7.87448	3.1563	2.81231	0.176529
Da_B9	Marine	41.6172	4.59859	2.27938	2.52922	0.1682				SE					PULs/Mbp
DN105	Marine	46.0013	7.21993	3.36901	5.15709	0.195647					Clades	CAZymes/Mbp	CAZymes in PULs/Mbp	%CAZymes in PULs/Mbp	Total	Complete
DN112	Marine	27.2611	1.93189	1.32741	0.643963	0.0733647					Marine	2.55708	0.751195	0.431217	0.407665	0.0198032
DN50	Marine	39.523	2.06044	0.944306	2.06044	0.101207					Capnocytophaga	3.4905	2.74094	2.72299	0.89222	0.0640352
Dokdonia pacifica DSM 25597	Marine	33.1477	0.72454	0.661341	0.72454	0.030168					Flavobacterium	5.44739	4.04582	2.81998	1.13949	0.085162
Dokdonia sp. PRO95	Marine	26.323	1.81538	4.04685	1.51282	0.0759791					Tenacibaculum-Polaribacter	7.41849	2.63131	1.54484	0.238425	0.0156228
Eudoraea adriatica DSM 19308	Marine	113.838	1.76038	0.433978	1.76038	0.00878441
Formosa agariphila KMM 3901	Marine	53.6852	10.406	6.14301	5.43947	0.204898
Formosa spongicola DSM 22637	Marine	20.2831	0	0	0.316924	0
Gaetbulibacter saemankumensis DSM 17032	Marine	39.4931	7.76913	5.50663	3.88456	0.126604
Kordia algicida OT-1	Marine	30.8775	2.98815	2.04788	0.796839	0.0971581
Kordia periserrulae DSM 25731	Marine	32.1654	3.80906	1.95503	1.90453	0.217625
Kriegella aquimaris DSM 19886	Marine	64.881	12.0517	4.86288	9.9055	0.493211
Lacinutrix sp. Hel_I _90	Marine	25.656	0.785389	0.95891	0.785389	0.0779543
Lacinutrix venerupis DOK2-8	Marine	27.2522	7.20461	7.58652	1.87946	0.146777
Maribacter arcticus DSM 23546	Marine	48.7031	0.673315	0.355412	1.34663	0.0410651
Maribacter polysiphoniae DSM 23514	Marine	52.4447	14.9107	6.75146	7.19829	0.343219
Maribacter spongiicola DSM 25233	Marine	48.4429	7.36142	2.96222	4.03691	0.227072
Maribacter vaceletii DSM 25230	Marine	57.7002	7.79733	3.0145	3.89866	0.207971
Muricauda antarctica DSM 26351	Marine	37.9225	9.81523	5.91454	7.80757	0.448283
Muricauda pacifica DSM 25027	Marine	41.8185	3.42775	2.48397	1.59961	0.0956515
Muriicola jejuensis DSM 21206	Marine	41.8201	1.81827	1.28128	0.909133	0.0478239
Nonlabens spongiae JCM 13191	Marine	30.3536	1.47348	1.52776	0.589391	0.032945
Nonlabens ulvanivorans DSM 22727	Marine	33.3602	4.40606	3.49353	1.25888	0.0899275
Psychroserpens sp. Hel_I_66	Marine	34.8687	8.32685	5.67248	2.08171	0.143395
Robiginitalea myxolifaciens DSM 21019	Marine	43.9668	1.24729	0.59781	1.24729	0.0454888
Tamlana sedimentorum JCM 19808	Marine	50.9927	18.1756	11.0972	5.55366	0.215717
Winogradskyella arenosi CECT 7958	Marine	27.2097	6.25824	5.4213	1.90468	0.147006
Winogradskyella eximia CECT 7946	Marine	37.9491	11.0783	9.62213	2.12138	0.184458
Winogradskyella jejuensis DSM 25330	Marine	26.0391	2.63687	3.02316	0.659218	0.0384038
Winogradskyella sp. J14-2	Marine	34.3318	6.26928	3.3071	1.49268	0.0873827
Zobellia galactanivorans DsijT	Marine	61.0318	14.8505	4.40667	9.96068	0.507932
Lutibacter maritimus DSM 24450	Tenacibaculum-Polaribacter	48.2107	16.0702	7.48128	3.15665	0.186681
Polaribacter haliotis RA4-7	Tenacibaculum-Polaribacter	62.689	12.1675	6.5415	3.70315	0.175469
Polaribacter sp. MED152	Tenacibaculum-Polaribacter	39.4324	6.40356	9.52913	2.69624	0.126799
Tenacibaculum adriaticum DSM 18961	Tenacibaculum-Polaribacter	30.8225	7.47212	7.3761	2.49071	0.129775
Tenacibaculum mesophilum DSM 13764	Tenacibaculum-Polaribacter	19.1686	0.608528	0.409621	2.43411	0.104337
